# Supplementary material for: Thermodynamic Insights of the Molecular Interactions of Dopamine (Neurotransmitter) with Anionic Surfactant in Non-Aqueous Media
Source: Pharmaceuticals (Basel). 2023 Aug 22;16(9):1187. doi: 10.3390/ph16091187 (PMC10537161; doi:10.3390/ph16091187)
Supplement: Supplementary file 1 [file pharmaceuticals-16-01187-s001.zip]

Archive with 1 entries (1 files):
- pharmaceuticals-2487279-supplementary.pdf
